# Supplementary material for: Screening for genetic variability in photosynthetic regulation provides insights into salt performance traits in forage sorghum under salt stress
Source: BMC Plant Biol. 2024 Jul 19;24:690. doi: 10.1186/s12870-024-05406-9 (PMC11264756; doi:10.1186/s12870-024-05406-9)
Supplement: Supplementary file 1 — Supplementary Material 1 [file 12870_2024_5406_MOESM1_ESM.xlsx]

## Sheet: Addittional File 1
Additional file 1. Sorghum accessions and codes
Type	Variety number	Code name
Local	16592	V1
Local	62041	V2
Local	62060	V3
Local	65743	V4
Local	65747	V5
Local	65748	V6
Local	65749	V7
Local	65750	V8
Local	65751	V9
Local	65759	V10
Local	65760	V11
Local	65765	V12
Local	65768	V13
Inbred line	ICSV93046	V14
Inbred line	ICSR93034	V15
Hybrid	Extra Grazer	V16
Hybrid	Supergraze 1000	V17
Hybrid	Sudanense	V18

## Sheet: Additional File 2
Additional file 2 SSR marker analysis summary for 18 sorghum varieties showing genetic variability with respective primer sequences
SSR marker	Gene diversity	Heterozygosity	Number of alleles per locus	Polymorphic information content	Forward	Reverse
Cba	0.6	0.39	4	0.32	AAAGCTCGGCGTTAGAAATA	CGCTTAACAACTCCTACCATC
gpsb067	0.53	0.34	5	0.42	TAGTCCATACACCTTTCA	TCTCTCACACACATTCTTC
gpsb123	0.52	0.33	4	0.38	ATAGATGTTGACGAAGCA	GTGGTATGGGACTGGA
mSbCIR223	0.58	0.37	2	0.44	CGTTCCAATGACTTTTCTTC	GCCAATGTGGTGTGATAAAT
mSbCIR238	0.59	0.38	2	0.51	AGAAGAAAAGGGGTAAGAGC	CGAGAAACAATTACATGAACC
mSbCIR240	0.57	0.37	4	0.37	GTTCTTGGCCCTACTGAAT	TCACCTGTAACCCTGTCTTC
mSbCIR246	0.57	0.37	5	0.43	TTTTGTTGCACTTTTGAGC	GATGATAGCGACCACAAATC
mSbCIR248	0.56	0.36	3	0.4	GTTGGTCAGTGGTGGATAAA	ACTCCCATGTGCTGAATCT
mSbCIR262	0.54	0.34	5	0.33	GCACCAAAATCAGCGTCT	CCATTTACCCGTGGATTAGT
mSbCIR276	0.48	0.31	4	0.51	CCCCAATCTAACTATTTGGT	GAGGCTGAGATGCTCTGT
mSbCIR283	0.49	0.31	3	0.44	TCCCTTCTGAGCTTGTAAAT	CAAGTCACTACCAAATGCAC
mSbCIR286	0.6	0.39	5	0.4	GCTTCTATACTCCCCTCCAC	TTTATGGTAGGATGCTCTGC
mSbCIR300	0.63	0.34	4	0.53	TTGAGAGCGGCGAGGTAA	AAAAGCCCAAGTCTCAGTGCTA
mSbCIR306	0.62	0.28	2	0.47	ATACTCTCGTACTCGGCTCA	GCCACTCTTTACTTTTCTTCTG
mSbCIR329	0.62	0.41	3	0.4	GCAGAACATCACTCAAAGAA	TACCTAAGGCAGGGATTG
Sb4-72	0.62	0.37	2	0.41	TGCCACCACTCTGGAAAAGGCTA	CTGAGGACTGCCCCAAATGTAGG
Sb5-206	0.39	0.25	5	0.37	ATTCATCATCCTATCCTCGTAGAA	AAAAACCAACCGACCCACTC
Sb6-84	0.32	0.2	5	0.3	CGCTCTCGGGATGAATGA	TAACGGACCACTAACAAATGATT
SbAGB02	0.28	0.18	3	0.6	CTCTGATATGTCGTTGTGCT	ATAGAGAGGATAGCTTATAGCTCA
Xcup02	0.3	0.19	4	0.33	GACGCAGCTTTGCTCCTATC	GTCCAACCAACCCACGTATC
Xcup11	0.3	0.19	4	0.51	TACCGCCATGTCATCATCAG	CGTATCGCAAGCTGTGTTTG
Xcup14	0.29	0.19	3	0.44	TACATCACAGCAGGGACAGG	CTGGAAAGCCGAGCAGTATG
Xcup53	0.29	0.18	5	0.4	GCAGGAGTATAGGCAGAGGC	CGACATGACAAGCTCAAACG
Xcup6	0.28	0.18	4	0.53	TTAGCATGTCCACCACAACC	AAAGCAACTCGTCTGATCCC
Xcup63	0.39	0.25	2	0.47	GTAAAGGGCAAGGCAACAAG	GCCCTACAAAATCTGCAAGC
Xisep0107	0.36	0.23	3	0.4	GCCGTAACAGAGAAGGATGG	TTTCCGCTACCTCAAAAACC
Xisep0310	0.37	0.24	2	0.51	TGCCTTGTGCCTTGTTTATCT	GGATCGATGCCTATCTCGTC
Xtxp10	0.43	0.28	3	0.44	ATACTATCAAGAGGGGAGC	AGTACTAGCCACACGTCAC
Xcup16	0.41	0.23	4	0.33	AATCCAATCCAATCCAATACGCAC	CATCTGTTGGATGAACAATCCCAG
Sb4-70	0.39	0.27	5	0.51	ATCAGGAAGCTGTCCTTGGGC	CGAGCTAGTACGTAGCACACCAGG

## Sheet: Additional File 3
	Additional file 3 Bar plot showing pre-experiment phenotypic variability in 18 sorghum varieties under salt stress

## Sheet: Additional File 4
Additional file 4 Relative mean analysis of photosynthetic parameters (NPQ, ETR, FV/FM, A, PIABS) for 18 sorghum varieties across different growth stages (Leaf 3, Boot, Flower) in 2021 and 2022
2021
	NPQ			ETR			FV/FM			A			PIABS
Variety	Leaf 3	Boot	Flower	Leaf 3	Boot	Flower	Leaf 3	Boot	Flower	Leaf 3	Boot	Flower	Leaf 3	Boot	Flower
V1	0.9315	0.5011	0.6337*	0.2801	0.3511	0.1703	0.7705	0.4802	0.6504	0.7109	0.2807*	0.6805	0.6812	0.5723	0.2348**
V2	0.7895	0.6275	0.4545	0.1503	0.4334*	0.5202	0.8259	0.7103	0.7111	0.5802	0.2602**	0.2805**	0.7212	0.5116	0.2588**
V3	0.7719	0.6708	0.6257	0.3905	0.4478	0.1902*	0.7907	0.6509	0.6403	0.5907	0.2809	0.2664	0.7612	0.5856	0.341*
V4	0.7705	0.5993	0.7673	0.2607	0.2843	0.1705	0.5706	0.5654	0.5312	0.5206	0.4169	0.3151*	0.8501	0.5207	0.389**
V5	0.7213	0.4296	0.6301	0.4109	0.3108	0.1506	0.6302	0.551	0.4313*	0.6105	0.1921	0.2926	0.7807	0.621	0.2914**
V6	0.8329	0.5544	0.6209	0.3502	0.4705	0.5703	0.7105	0.5111*	0.5512*	0.6907	0.5752	0.5905	0.8204	0.5303	0.3813**
V7	0.8207	0.6945	0.6107	0.2506	0.3601	0.1504	0.8007	0.8505	0.8304	0.8425	0.8302	0.8971	0.8202	0.5204	0.371**
V8	0.7442	0.5327	0.4105	0.3109	0.3702	0.3503	0.7306	0.6809	0.7112	0.5243	0.3303	0.4107	0.7311	0.5253	0.391**
V9	0.7818	0.4007	0.7208	0.2403	0.3509	0.2503	0.8107	0.4204*	0.3907	0.5912	0.3827*	0.3205	0.8545	0.5809	0.3162
V10	0.8168	0.6585	0.4906	0.3302	0.1908	0.1509	0.7908	0.5907	0.3854**	0.4921	0.1542	0.7108	0.7113	0.6468	0.2911**
V11	0.9479	0.4358	0.7001	0.6508	0.1506	0.4602*	0.6643	0.4788	0.491*	0.6905	0.2508*	0.3103	0.791	0.6609	0.4217*
V12	0.8654	0.6043	0.6102	0.7405	0.7501	0.7503	0.5801	0.5612	0.3102	0.8112	0.1993**	0.2303	0.7826	0.5807	0.311**
V13	0.8547	0.6209	0.5907*	0.6704	0.2206*	0.2001	0.6544	0.6311	0.6108	0.7265	0.3105*	0.4292	0.7708	0.5201	0.2809**
V14	0.9488	0.7204	0.6104	0.5702	0.1904**	0.3802*	0.8321	0.5457	0.8102	0.6338	0.7903	0.8169	0.8165	0.5205	0.4161
V15	0.7605	0.7093	0.6402	0.4102	0.2806	0.3809	0.6907	0.6639	0.7304	0.6201	0.3156**	0.6276	0.7113	0.6213	0.2171**
V16	0.7769	0.4921	0.6901	0.4405	0.4503	0.2407	0.7305	0.6203	0.6509	0.7042	0.2309	0.2532**	0.7942	0.5905	0.3664*
V17	0.4447	0.6954	0.7403	0.5203	0.1702	0.6807	0.7932	0.5801	0.4964*	0.7107	0.3247**	0.3083**	0.8261	0.6163	0.4387**
V18	0.6368	0.6519	0.6601	0.3204	0.2003	0.1305*	0.7105	0.6208	0.7844	0.7652	0.7425	0.8229	0.7167	0.5843	0.3143**
2022
	NPQ			ETR			FV/FM			A			PIABS
	Leaf 3	Boot	Flower	Leaf 3	Boot	Flower	Leaf 3	Boot	Flower	Leaf 3	Boot	Flower	Leaf 3	Boot	Flower
V1	0.8418	0.5837	0.6619*	0.2367	0.3365	0.1839	0.7605	0.4912*	0.6642	0.7232	0.2908**	0.6709	0.6708	0.5803	0.2295**
V2	0.8248	0.6172	0.8143	0.1068	0.3875	0.5048**	0.8431	0.7079	0.7032	0.5772	0.2547	0.2738	0.7173	0.5147	0.2471**
V3	0.9107	0.6490	0.9162	0.3452	0.4051	0.1865*	0.8019	0.6483	0.6564*	0.6067	0.2789	0.2764**	0.7557	0.5962	0.3384**
V4	0.8746	0.5548	0.7829	0.3198	0.3165	0.1625	0.5532	0.5748	0.5469	0.5356	0.4287	0.3031*	0.7946	0.5349	0.3791**
V5	0.7928	0.4302	0.7924	0.3819	0.3554	0.1498	0.6547	0.5467	0.4434	0.6223	0.2081	0.3075	0.7752	0.6357	0.2858**
V6	0.8853	0.4948	0.8345	0.4006	0.4539	0.5835	0.7236	0.5274*	0.5689*	0.7068	0.5631	0.5872*	0.8187	0.5416	0.3783**
V7	0.8154	0.5462	0.6383	0.3013	0.3459	0.1684	0.8197	0.8439	0.8202	0.8149	0.8465	0.8834	0.8124	0.5384	0.3689**
V8	0.7003	0.5163	0.7976	0.3665	0.3982	0.3432	0.7431	0.6985	0.7253	0.5348	0.3207*	0.4273	0.7275	0.5364	0.3821**
V9	0.7984	0.4441	0.9319	0.2948	0.3667	0.2631	0.8092	0.4327**	0.4012*	0.6036	0.3982*	0.3315*	0.7985	0.5967	0.3079*
V10	0.9359	0.5557	0.8184	0.2847	0.2331	0.1472	0.7802	0.5879	0.3764**	0.4814	0.0932	0.7059*	0.7093	0.6548	0.2884**
V11	0.8891	0.5237	0.8461	0.6132	0.2134	0.4583	0.6723	0.4821*	0.4859*	0.7036	0.2658	0.3298*	0.7872	0.6731	0.4138*
V12	0.9724	0.6299	0.7938	0.7975	0.8016	0.7489	0.5901	0.5524	0.3248	0.8267	0.1813**	0.2468**	0.7759	0.5906	0.3047**
V13	0.6726	0.6390	0.8376	0.7021	0.2593*	0.1965	0.6409	0.6274	0.6249	0.7161	0.3098	0.4184**	0.7665	0.5357	0.2719**
V14	0.7994	0.5652*	0.9288*	0.5947	0.2358	0.3732*	0.8247	0.5536*	0.8034	0.6465	0.7847	0.8009	0.8082	0.5352	0.4025*
V15	0.7640	0.6659	0.8957	0.3771	0.2636	0.3953	0.6849	0.6774	0.7476	0.6354	0.3249*	0.6113	0.7059	0.6347	0.2046**
V16	0.8140	0.4722*	0.7854	0.3941	0.4158	0.2346	0.7568	0.6135	0.6609	0.6948	0.2496	0.2129	0.7815	0.6012	0.3549*
V17	0.5332	0.6523	0.9312*	0.5748	0.2053	0.6725	0.7121	0.5728*	0.5007*	0.7074	0.3146**	0.2932**	0.8182	0.6238	0.4207*
V18	0.6514	0.6438	0.6843	0.2976	0.2286	0.1454*	0.7017	0.6385*	0.6939	0.7571	0.7329	0.8144	0.7009	0.5958	0.3089*

## Sheet: Additional File 5
Additional file 5 Statistical summary of reduction factors of photosynthetic parameters (PIABS, NPQ, ETR, A, FV/FM) for sorghum varieties under salt stress for the year 2021 and 2022
2021							2022
Variable	Minimum	Maximum	Mean	Std. Deviation	Variance	Sig (p ≤ 0.01)		Variable	Minimum	Maximum	Mean	Std. Deviation	Variance	Sig (p ≤ 0.01)
PIABS	1.6301	2.9205	2.3079	0.266419	0.0709789	**		PIABS	1.6255	2.9712	2.25184	0.2923	0.0854394	**
NPQ	0.9572	2.8567	1.47939	0.539379	0.290929	**		NPQ	0.7358	1.9189	1.36035	0.301053	0.0906331	**
ETR	0.7396	1.881	1.30835	0.258674	0.0669124	**		ETR	0.2499	3.3001	1.5537	0.760298	0.578053	**
A	0.6163	2.8401	1.61795	0.69025	0.476445	**		A	0.6111	2.8374	1.67094	0.644891	0.415884	**
FV/FM	0.794	2.6322	1.5591	0.529697	0.280579	**		FV/FM	0.9156	2.1364	1.2545	0.323959	0.104949	**

## Sheet: Additional File 6
Additional file 6 Multiple sequence alignment of rubisco proteins showing conserved regions in sorghum

## Sheet: Additional File 7
Additional file 7 Gene-specific real-time qPCR primers for 8 rubisco genes studied
Gene	Forward	Reverse
SbrbcL1	CGTCAAAGCAAACTAAAGGATA	CTATATACAGCTTGGTGGTACCA CTA
SbrbcL2	TAGAGTTGCCGTACCGCTTTCCTAAT	TTGCCGTACCACTTCCCTATGTAAT
SbrbcL3	GAGAGTTGATGTACCGCTTCCCTA	TTAGCTAGAGAAGATCAAGAGGTGGA
SbrbcL4	GCTACTACAATTCCCATAACTCACCA	GACATGGATCCGA CTTGTACAAAGT
SbrbcL5	GAGTTAAGTGGAAGAGCGGCTGT	ATTGACATATATGGCACGCCTGCGGC
SbrbcL6	GTGAAATGGACGAGGGCTGTCATTTA	GTTGATTATCATATCCAAAGAGGTATG
SbrbcL7	CGATTTTGCATCCATTGAATAAGAC T	CGATGCGAGGGCTGTCAATCTAGAG
SbrbcL8	CTTAGAAGAGAGCGCATGGGAT	CGATATGCA TCTCGTATGCGCA
